# Supplementary material for: Inhibition of Gap Junctional Intercellular Communication Upregulates Pluripotency Gene Expression in Endogenous Pluripotent Muse Cells
Source: Cells. 2022 Aug 30;11(17):2701. doi: 10.3390/cells11172701 (PMC9455024; doi:10.3390/cells11172701)
Supplement: Supplementary file 1 [file cells-11-02701-s001.zip]

Archive with 1 entries (1 files):
- cells-1701890-supplementary.pdf
